# Supplementary material for: Genome-Wide Association of Bipolar Disorder Suggests an Enrichment of Replicable Associations in Regions near Genes
Source: PLoS Genet. 2011 Jun 30;7(6):e1002134. doi: 10.1371/journal.pgen.1002134 (PMC3128104; doi:10.1371/journal.pgen.1002134)
Supplement: Table S1 — Bipolar Disorder Case Characteristics. (XLS) [file pgen.1002134.s009.xls]

## Sheet: Sheet1
	N	%
Gender
Male	406	0.341
Female	784	0.659
Diagnosis
Bipolar I disorder	1113	0.935
Schizioaffective bipolar disorder	77	0.065
Comorbid psychiatric diagnoses
Obsessive Compulsive	160	0.134
Panic Disorder	321	0.27
Cyclothymia	10	0.008
Dysthymia	10	0.008
Agoraphobia	207	0.174
Anorexia Bulimia	124	0.104
Pathological Gambling	41	0.034
Alcoholism	580	0.487
Other Substance Abuse	214	0.18
Phobia Simple	180	0.151
Phobia Social	180	0.151
