# Supplementary material for: Genome-Wide Association of Bipolar Disorder Suggests an Enrichment of Replicable Associations in Regions near Genes
Source: PLoS Genet. 2011 Jun 30;7(6):e1002134. doi: 10.1371/journal.pgen.1002134 (PMC3128104; doi:10.1371/journal.pgen.1002134)
Supplement: Table S2 — Top hits for GAIN+TGEN GWAS. *top SNP was imputed. #SNPs @ P<10−5 indicates the number of SNPs within 150 kb on either side of the top SNP that were associated at P<10−5 and is reported as genotyped/imputed. SNPs are reported in genome forward (b36) orientation. (XLS) [file pgen.1002134.s010.xls]

## Sheet: Sheet1
SNP	Alleles (A1/A2)	Chr	Pos	Freq (A1)	#SNPs @ P < 10-5	OR (A1)	P	Gene Nearest Top SNP
rs1927252	A/C	1	196500530	0.24	4/15	1.35	3.6 x 10-7	NEK7
rs17498753	G/A	2	44501335	0.15	1/0	0.71	1.0 x 10-6	C2orf34
rs7560357	G/T	2	98614252	0.15	3/7	1.43	4.5 x 10-7	MGAT4A
rs7703177*	C/T	5	52835213	0.38	0/1	1.29	5.1 x 10-6	FST
rs7755802*	A/G	6	31090188	0.59	0/4	0.78	1.4 x 10-6	DPCR1
rs2367911	T/C	7	81624156	0.02	1/0	2	5.9 x 10-6	CACNA2D1
rs6475738	C/G	9	23343939	0.41	1/3	0.8	9.2 x 10-6	ELAVL2
rs1585913*	A/G	10	44437982	0.47	8/15	0.79	2.5 x 10-6	CXCL12
rs9554603*	G/T	13	98945083	0.18	0/1	0.74	9.0 x 10-6	TM9SF2
