# Supplementary material for: Genome-Wide Association of Bipolar Disorder Suggests an Enrichment of Replicable Associations in Regions near Genes
Source: PLoS Genet. 2011 Jun 30;7(6):e1002134. doi: 10.1371/journal.pgen.1002134 (PMC3128104; doi:10.1371/journal.pgen.1002134)
Supplement: Table S3 — Association results for SNPs implicated in previous studies. *results are from imputed data. (XLS) [file pgen.1002134.s011.xls]

## Sheet: Sheet1
SNP	Gene/Region	GAIN P-value	TGEN P-value	GAIN + TGEN P-value	Study
rs1006737	CACNA1C	0.236	0.878	0.447	[3]
rs10994336*	ANK3	0.01	0.783	0.021	[3]
rs1938526	ANK3	0.036	0.978	0.107	[3]
rs9804190	ANK3	0.018	0.467	0.021	[4]
rs2172835	15q14	0.057	0.558	0.255	[3]
rs5907577	Xq27.1	1.6 x 10-6	0.83	6.3 x 10-5	[1]
rs10193871	NAP5	9.8 x 10-6	0.611	0.001	[1]
