# Supplementary material for: Genome-Wide Association of Bipolar Disorder Suggests an Enrichment of Replicable Associations in Regions near Genes
Source: PLoS Genet. 2011 Jun 30;7(6):e1002134. doi: 10.1371/journal.pgen.1002134 (PMC3128104; doi:10.1371/journal.pgen.1002134)
Supplement: Table S4 — Top hits for GAIN+TGEN and WTCCC meta-analysis. SNPs are reported in genome forward (b36) orientation. Odds ratios are reported for A1 allele. PHet = Heterogeneity P-value from Cochrane's Q statistic. (XLS) [file pgen.1002134.s012.xls]

## Sheet: Sheet1
					GAIN+TGEN		WTCCC		Meta-analysis
SNP	Chr	Pos	Closest gene	Alleles (A1/A2)	OR	P	OR	P	OR	P	PHet
rs2989476	1	60831847	NFIA	C/G	1.12	0.0299	1.2	2.32 x 10-5	1.16	3.07 x 10-6	0.33
rs12618769	2	98606363	MGAT4A	T/C	1.43	8.32 x 10-7	1.14	0.0204	1.25	1.03 x 10-6	0.02
rs7747960	6	152833167	SYNE1	A/C	1.29	0.0007	1.2	0.00335	1.23	9.39 x 10-6	0.42
rs4770394	13	22590978	SGCG	G/A	0.74	0.043	0.52	1.64 x 10-5	0.63	8.60 x 10-6	0.09
rs17197037	14	20795494	HNRNPC	A/G	1.16	0.0044	1.18	0.0001	1.17	1.54 x 10-6	0.79
rs1038094	15	71799490	CD276	A/G	0.79	0.003	0.8	0.001	0.79	9.44 x 10-6	0.92
