# Supplementary material for: Genome-Wide Association of Bipolar Disorder Suggests an Enrichment of Replicable Associations in Regions near Genes
Source: PLoS Genet. 2011 Jun 30;7(6):e1002134. doi: 10.1371/journal.pgen.1002134 (PMC3128104; doi:10.1371/journal.pgen.1002134)
Supplement: Table S5 — P-values showing that having the same direction of effect is predictive of replication when the cases have the same phenotype (bipolar disorder). P-values for logistic regression from two models M1 and M2. M1: Replication in GAIN+TGEN∼ effect size in same direction in WTCCC and GAIN+TGEN. M2: Replication in GAIN+TGEN∼powerWTCCC+effect size in same direction in WTCCC and GAIN+TGEN+powerWTCCC* effect size in same direction. Header abbreviations: BD: bipolar disorder, CD: Crohn's disease, CAD: coronary artery disease, HT: hypertension, RA: rheumatoid arthritis, T1D: type 1 diabetes, T2D: type 2 diabetes. (XLS) [file pgen.1002134.s013.xls]

## Sheet: Sheet1
	BD	CD	CAD	HT	RA	T1D	T2D
M1: same direction	1.3 x 10-21	3.0 x 10-8	0.415	0.052	0.272	0.624	0.423
M2: power	0.706	0.326	0.841	0.067	4.9 x 10-5	0.016	0.001
M2: same direction	0.0008	0.0003	0.273	0.83	0.155	0.104	0.617
M2: power*same direction	1.9 x 10-6	0.652	0.461	0.025	0.002	0.068	0.129
